# Supplementary material for: Findings from a survey of wildlife reintroduction practitioners
Source: F1000Res. 2014 Jan 29;3:29. [Version 1] doi: 10.12688/f1000research.3-29.v1 (PMC3945767; doi:10.12688/f1000research.3-29.v1)
Supplement: Responses from a survey on leadership and management issues by wildlife reintroduction practitioners — Responses of 68 wildlife reintroduction practitioners to a survey (Qualtrics, 2009) on management and leadership aspects of wildlife reintroduction programs. The survey was completed between April-May 2009. [file f1000research-3-3483-s0000.tgz]

Archive with 1 entries (1 files):
- Responses.csv
