# Supplementary material for: Findings from a survey of wildlife reintroduction practitioners
Source: F1000Res. 2014 Jan 29;3:29. [Version 1] doi: 10.12688/f1000research.3-29.v1 (PMC3945767; doi:10.12688/f1000research.3-29.v1)
Supplement: Responses from a survey on leadership and management issues by wildlife reintroduction practitioners — Responses of 68 wildlife reintroduction practitioners to a survey (Qualtrics, 2009) on management and leadership aspects of wildlife reintroduction programs. The survey was completed between April-May 2009. [file f1000research-3-3483-s0000.tgz › Responses.csv]

V1	V2	V3	V4	V5	V6	V7	Q59	Q56	Q1	Q2	Q3	Q4	Q5	Q52	Q57	Q6	Q55	Q7	Q8	Q9	Q10	Q11	Q12	Q58	Q13	Q14	Q62_1	Q62_2	Q62_3	Q62_4	Q62_5	Q62_6	Q21	Q22	Q23_1	Q23_2	Q23_3	Q23_4	Q24_1	Q24_2	Q24_3	Q24_4	Q25_1	Q25_2	Q25_3	Q25_4	Q26	Q59	Q49
ResponseID	ResponseSet	Name	Status	StartDate	EndDate	Finished	TEXAS A M UNIVERSITY / Informed Consent: Information Sheet / / Leadership Management of Wildlife Reintro...	Section I: About Your Project / 6 questions / This section asks questions about the planning, approva...	Approximately how long was the planning phase of your reintroduction project?This refers to the leng...	Approximately how long was the approval phase of your reintroduction project?This refers to the leng...	Approximately how long was the action phase of your reintroduction project?This refers to the durati...	Approximately how long was the monitoring phase of your reintroduction project? This refers to the l...	Approximately how long did it take your project to establish a breeding, self-sustaining population...	How closely did your program attempt to adhere to the Reintroduction Guidelines set forth by the Wor...	Section II: About You Your Position / 8 questions / This section asks questions about your particular...	What type of position did you hold during the majority of your time with the reintroduction project?	How much experience did you have with reintroductions at the time you took on this position?	What was the primary responsibility of your position?	How frequently were these responsibilities shared with coworkers?	How frequently were these responsibilities monitored directly by supervisors?	How frequently were these responsibilities monitored indirectly by supervisors?	How frequently was your performance evaluated by supervisors?	How autonomous was your position within the reintroduction project? "Autonomy" refers to the ability...	Section III: About Organizational Structure / 9 questions / The following section asks questions abou...	Approximately how many total employees did your project have?Please include all part-time and full-t...	Approximately how many total volunteers did your project have?Please include all part-time and full-...	Approximately how many employees of each type did your project have?As stated above, junior refers t...-Full-time Senior Staff	Approximately how many employees of each type did your project have?As stated above, junior refers t...-Full-time Junior Staff	Approximately how many employees of each type did your project have?As stated above, junior refers t...-Full-time Volunteer	Approximately how many employees of each type did your project have?As stated above, junior refers t...-Part-time Senior Staff	Approximately how many employees of each type did your project have?As stated above, junior refers t...-Part-time Junior Staff	Approximately how many employees of each type did your project have?As stated above, junior refers t...-Part-time Volunteer	Approximately many levels of authority existed between the most junior employee and the most senior...	Approximately many levels of authority existed between the most junior volunteer and the most senior...	How often did senior employees participate in the following activities? -Administrative Work	How often did senior employees participate in the following activities? -Field Work	How often did senior employees participate in the following activities? -Public Relations/Outreach	How often did senior employees participate in the following activities? -Supervision/Management	How often did junior employees participate in the following activities?-Administrative Work	How often did junior employees participate in the following activities?-Field Work	How often did junior employees participate in the following activities?-Public Relations/Outreach	How often did junior employees participate in the following activities?-Supervision/Management	How often did volunteers participate in the following activities?-Administrative Work	How often did volunteers participate in the following activities?-Field Work	How often did volunteers participate in the following activities?-Public Relations/Outreach	How often did volunteers participate in the following activities?-Supervision/Management	How hierarchical was the structure of your reintroduction project? Hierarchy refers to the arrangeme...	Section IV: About Goal-Setting, Meetings Evaluation / 10 questions / The following section asks quest...	How often were meetings held to set or discuss the long-term goals of the reintroduction project?
R_8vxeUiVeMsqqPHe	Default Response Set	Anonymous	0	02/04/2009 00:22	02/04/2009 00:38	1	1	1	3	1	3	5	5	1	1	4	5	2	2	4	4	5	3	1	35 employees	4 volunteer	3	5	3	2	2	2	5	5	5	5	5	5	5	5	5	5	4	5	4	5	2	1	1
R_9GJ3LZHlZYc3g5S	Default Response Set	Anonymous	0	02/04/2009 04:46	02/04/2009 04:50	1	1	1							1									1																								1
R_5mvVl1aNmY5Ogte	Default Response Set	Anonymous	0	02/04/2009 04:50	02/04/2009 05:11	1	1	1	4	3	5	5	3	1	1	4	1	4	4	4	5	5	2	1	2	0	2	1	1	1	1	1	2		5	5	5	5									1	1	2
R_d4ifukxvWtZVrIo	Default Response Set	Anonymous	0	02/04/2009 09:06	02/04/2009 09:16	1	1	1	5	4	5	5	4	2	1	5	4	5	4	1	1	5	5	1																								1
R_bwrPOB52TAaYG3O	Default Response Set	Anonymous	0	02/04/2009 14:22	02/04/2009 14:35	1	1	1	5	3	5	5	4	3	1	4	5	3	3	3	3	4	3	1	given the duration of the captive breeding and release programme this project involved well over 100 people.	volunteers in different roles - captive brereding, release, monitoring - approx 30	1	1	1	3	5	5	3	2	5	4	3	4	2	5	3	2	2	4	2	2	2	1	2
R_cvF35Bs68RaZgSE	Default Response Set	Anonymous	0	04/04/2009 12:40	04/04/2009 12:50	1	1	1	5	5	5	4	4	2	1	5	2	5	4	1	1		2	1			2		3				3	3	5	5	5	5	1	4	4	1	1	4	4	1	3	1	1
R_9FvXxo4RpyUuJV2	Default Response Set	Anonymous	0	06/04/2009 08:45	06/04/2009 08:52	1	1	1	4	4	4	5	5	3	1	4	5	5	4	3	3	4	4	1	About 10	About 25	2	3				5	3	1	4	3	4	4	3	4	4	3	1	4	2	1	2	1	2
R_3JZ1OVMgxTaZ7KY	Default Response Set	Anonymous	0	07/04/2009 13:03	07/04/2009 13:14	1	1	1	5	4	5	5	5	2	1	5	2	3	5	5	5	5	2	1	02-Oct	02-Apr	2	1	1	2	3	2	3	3	5	4	5	5	2	5	4	2	1	3	2	1	2	1	3
R_834qvy8j6jmv4ag	Default Response Set	Anonymous	0	07/04/2009 13:50	07/04/2009 13:59	1	1	1	4	3	5	5	4	3	1	5	2	2	4	2	4	5	3	1	5	3	2	2	1	1	2	2	2	2	5	5	5	5	2	5	3	3	1	4	2	2	1	1	1
R_eCK0XV8DbBb5TLK	Default Response Set	Anonymous	0	08/04/2009 04:36	08/04/2009 04:57	1	1	1	5	5	5	5	5	1	1	3	1	5	3	5	5	1	1	1	7	2	3	1	1	2	1	2	5	1	4	4	3	5					1	5	2	1	3	1	3
R_cSVelTAaLLpheyU	Default Response Set	Anonymous	0	08/04/2009 09:52	08/04/2009 10:20	1	1	1	4	3	4	1		3	1	5	2	2	4	1	2	5	2	1	3	4	2					3	2	1	5	5	4	5	5	5	4	5	1	3	3	1	1	1	4
R_7ZLe5mwPGGTGp9y	Default Response Set	Anonymous	0	08/04/2009 11:09	08/04/2009 11:27	1	1	1	3	1	2	4	5	2	1	4	2	2	4	5		5	2	1	20	0	2	5	1	1	1	1	4		3	4	1	5	1	5	1	1	1	1	1	1	2	1	2
R_2cyhUUVm0khwStC	Default Response Set	Anonymous	0	09/04/2009 12:51	09/04/2009 13:00	1	1	1	4	4	5	5	5	5	1	5	1	3	4	2	2	5	4	1	@10-15	15-20				3	4	5	4	2	4	4	5	4	3	5	4	3	2	2	2	2	3	1	2
R_b437YoJkdfqJYBm	Default Response Set	Anonymous	0	10/04/2009 12:45	10/04/2009 12:54	1	1	1	5	4	5	5		2	1	1	2	2	5	5	5	2	2	1	8	05-Oct	2	3	3	1	1	1	4	1	5	5	4	5	4	5	4	5	3	5	5	3	2	1	2
R_a4TnM4ZP11Z8wbW	Default Response Set	Anonymous	0	14/04/2009 17:11	14/04/2009 17:25	1	1	1	2	1	1	5	5	2	1	4	5	3	4	4	4	4	3	1	5	1	2	2	2				2	2	5	5	3	5	3	5	3	2	2	5	2	1	3	1	4
R_0ojK0wAPYoDPQCU	Default Response Set	Anonymous	0	14/04/2009 19:01	14/04/2009 19:13	1	1	1	3	3	4	4	4	3	1	2	1	2	3	2	3	4	2	1	3	7	2					3	2	2	3	3	2	3	1	3	2	1	1	4	1	1	2	1	2
R_9Yz3qaLR9EYTvyk	Default Response Set	Anonymous	0	14/04/2009 19:38	14/04/2009 19:50	1	1	1	5	5	5	5	5	5	1	1	5	1	2	1	2		4	1	6	12	3	2	1			4	2	2	5	5	5	5					4	3	3	1	1	1	2
R_9BKp4ZXyOnxSoWE	Default Response Set	Anonymous	0	14/04/2009 21:05	14/04/2009 22:02	1	1	1	3	1	1	4		1	1	4	5	3	4	1	1	5	4	1	2	6	2	1	2	1	1	2	2	2	4	4	4	4	1	1	1	1	1	4	3	1	3	1	1
R_1CgIknOTwbJyqSU	Default Response Set	Anonymous	0	15/04/2009 03:48	15/04/2009 03:58	1	1	1	4	4	4	5	5	2	1	4	5	3	4	2	2	5	2	1	30	10	2	3	2	2	2	3	2	4	3	3	3	3	2	4	2	2	1	3	3	1	3	1	3
R_40lojh67yd9wQbG	Default Response Set	Anonymous	0	15/04/2009 05:48	15/04/2009 06:05	1	1	1	4	4	3	5	5	1	1	1	4	3	4	3	4	4	5	1	5	10	2			2		4	3	3	4	4	4	4	1	1	1	1	3	2	3	3	3	1	2
R_enci0KFGbZag6SE	Default Response Set	Anonymous	0	15/04/2009 09:04	15/04/2009 09:15	1	1	1	5	4	5	5	4	1	1	5	2	2	2	2	2	5	5	1	9	2	2	2			2	2	2	1	3	5	2	5	1	5	1	3	1	4	1	1	2	1	2
R_e2GUDU4AeBgtTQE	Default Response Set	Anonymous	0	16/04/2009 04:43	16/04/2009 04:50	1	1	1							1									1																								1
R_eF1K8UQAzuYXWnO	Default Response Set	Anonymous	0	16/04/2009 05:10	16/04/2009 05:20	1	1	1	3	3	5	5	4	2	1	4	2	5	1	2	2	5	5	1	10	0	2						3		5	5	5	5	2	5	4	1					2	1	2
R_9FGEoMZ1605tJXK	Default Response Set	Anonymous	0	17/04/2009 03:16	17/04/2009 03:34	1	1	1	4	3	4	5	5	2	1	4	1	5	4	2	3	3	2	1	10+	2	1	3	2	2	2	2	4	2	3	3	3	3	3	3	3	3	2	2	2	2	3	1	2
R_bNIICtZke3c0NVy	Default Response Set	Anonymous	0	19/03/2009 07:37	19/03/2009 07:39	0	1	1							1									1																								1
R_cMC5DktigLSB9NW	Default Response Set	Anonymous	0	19/03/2009 08:06	19/03/2009 08:09	0	1	1							1									1																								1
R_6XncgFNRbPu5Cuw	Default Response Set	Anonymous	0	23/04/2009 13:49	23/04/2009 13:58	1	1	1	5	4	5	5	5	3	1	4	1	3	5	5	4	5	4	1	9	100	3	2	1	1	2	5	4	2	5	4	4	5	4	4	3	3	1	4	3	1	2	1	2
R_bBmmB9pYfGDH2gk	Default Response Set	Anonymous	0	23/04/2009 17:09	23/04/2009 17:21	1	1	1	3	1	3	5	3	2	1	4	1	5	4	2	2	3	3	1	4	1	2	3	1	2	1	2	2	2	4	4	3	4	3	5	4	2	1	3	1	1	2	1	5
R_b7ofgZhkPiPu8Mk	Default Response Set	Anonymous	0	23/04/2009 17:58	23/04/2009 18:17	1	1	1	1	4	4	4	5	4	1	5	2	2	5	5	5		5	1	2	08-Oct	1	2	1	2	2	2	2	2	5	5	5	5	1	5	3	1	1	5	3	5	2	1	4
R_eIE36neBFTmsA6M	Default Response Set	Anonymous	0	23/04/2009 18:05	23/04/2009 18:29	1	1	1	4	1	5	5	5	2	1	3	1	2	2	1	2	4	4	1	2	5	1	2	1	2	2	5	2	2	4	2	4	3	3	5	4	5	2	4	4	1	2	1	2
R_eX8Hwnxwp3kDfPm	Default Response Set	Anonymous	0	23/04/2009 18:52	23/04/2009 19:08	1	1	1	5	5	5	5	4	2	1	5	3	3	3	2	2	5	1	1	10	20	2	2	1	3	1	4	3	3	4	4	4	4	2	3	3	2	2	4	3	2	3	1	2
R_3TQLBWiIXiOl6Ly	Default Response Set	Anonymous	0	24/04/2009 01:57	24/04/2009 02:13	1	1	1	5	1	5	5	4	1	1	4	2	2	5	2	3	3	3	1	2	About 30 over many field trips	2			2		5	3	1	2	3	2	3	1	1	1	1	2	5	3	2	2	1	4
R_3DEnC0x5X6jtcvq	Default Response Set	Anonymous	0	24/04/2009 06:59	24/04/2009 07:18	1	1	1	3	1					1	3	1	3	4	2	2	5	3	1	10	0	4	2					3		2	3			1	2	2						3	1	2
R_6KKV8DoIIKJwrti	Default Response Set	Anonymous	0	24/04/2009 08:01	24/04/2009 08:13	1	1	1	4	4	5	4	5	2	1	3	1	2	1	2	4	4	4	1	10	36	2	2	1	2	3	5	4	1	5	2	3	4	4	5	4	4	1	5	2	1	2	1	3
R_a9SDpBB1byZPDnK	Default Response Set	Anonymous	0	28/04/2009 03:46	28/04/2009 04:04	1	1	1	4	3	5	5		1	1	5	5	3	5	5	5	4	2	1	Four	20	2	2	1	2	2	5	2	2	5	5	5	5	4	4	5	3	2	4	4	2	2	1	3
R_b4qhdgoOhInyYao	Default Response Set	Anonymous	0	29/04/2009 00:41	29/04/2009 00:49	1	1	1	4	2	4	3	5	1	1	5	5	3	4	4	3	5	4	1	08-Dec	06-Sep	2	2	2	2	2	2	2	1	3	3	3	3	3	4	4	3	1	4	1	1	1	1	2
R_etbi62x6dRB4s9C	Default Response Set	Anonymous	0	29/04/2009 01:58	29/04/2009 02:06	1	1	1	4	2	5	5	5	1	1	4	3	3	4	2	1	5	4	1	8	20	3	2	1	4	2	5	4	2	4	4	4	4	3	4	3	2	2	4	4	1	4	1	2
R_bxc59JbYWdj4ttG	Default Response Set	Anonymous	0	02/04/2009 02:33	02/04/2009 02:51	0	1	1	4	3	5	5	5	1	1	5	3	3	5	2	3	4	2
R_7NIFpByQKRRTk7q	Default Response Set	Anonymous	0	02/05/2009 05:03	02/05/2009 05:15	1	1	1	5	5	5			1	1	4	2	3	5	4	5		2	1																								1
R_1QSABM12Or0Xq3G	Default Response Set	Anonymous	0	23/04/2009 12:53	04/05/2009 07:05	1	1	1							1									1	34	15	5	3	3			4	5	1	5	5	5	5	3	5	4	1	1	5	1	1	4	1	2
R_9H6DOL4WJMgshZW	Default Response Set	Anonymous	0	07/04/2009 13:30	07/04/2009 13:35	0	1	1	4	3	5	1		1	1	4	1	2	2	2	2	4	4
R_4OaSfQo9nuByrHe	Default Response Set	Anonymous	0	07/04/2009 14:07	07/04/2009 14:19	0	1	1							1	4	2	3	3	2	4	5	3
R_7X5td4MxXXzLe7y	Default Response Set	Anonymous	0	08/04/2009 03:42	08/04/2009 03:51	0	1	1							1									1																								1
R_0TjZHJjlUKjgvfm	Default Response Set	Anonymous	0	08/04/2009 05:38	08/04/2009 05:41	0	1	1	5	4	5	5	5	2
R_4Vl04t2knatrzYo	Default Response Set	Anonymous	0	09/05/2009 22:25	09/05/2009 22:35	1	1	1	4	2	2	5	4	2	1	4	3	3	2	2	3	5	5	1	5	25	2	2	1	1	1	5	3	1	2	3	5	5	2	5	5	2	2	5	1	1	2	1	2
R_a3ooQQww9hKhO5K	Default Response Set	Anonymous	0	14/04/2009 15:11	14/04/2009 15:12	0	1
R_0SLX51mnQZuQDVq	Default Response Set	Anonymous	0	14/04/2009 17:35	14/04/2009 17:36	0	1
R_eR8aN2rBFaJY64A	Default Response Set	Anonymous	0	14/04/2009 20:18	14/04/2009 20:20	0	1	1							1									1																								1
R_cZ1Xlb8aRNfuUaU	Default Response Set	Anonymous	0	15/04/2009 02:43	15/04/2009 02:47	0	1	1	4	3	5	5	5	5
R_0DmFyAu6Y3ySKZm	Default Response Set	Anonymous	0	15/04/2009 04:59	15/04/2009 05:05	0	1
R_7WIwYg62S9o553u	Default Response Set	Anonymous	0	15/04/2009 09:37	15/04/2009 09:38	0	1
R_abNhSnOEMyiINXm	Default Response Set	Anonymous	0	16/04/2009 13:54	16/04/2009 13:55	0	1
R_71harjNPwaGXf9O	Default Response Set	Anonymous	0	16/04/2009 13:54	16/04/2009 13:55	0	1
R_0xooTB29xkFRyoA	Default Response Set	Anonymous	0	17/04/2009 14:44	17/04/2009 14:46	0	1	1
R_9Ksl25jiqu9lO4Y	Default Response Set	Anonymous	0	19/04/2009 16:31	19/04/2009 16:38	0	1	1	4	2	1	4	4	3	1	1	5	4	2	1	1	3	2	1	1	14	2		3			4	1	2	1	4	1	4	1	4	1	1	5	5	5	4	2
R_9tdxSza9gijItBG	Default Response Set	Anonymous	0	20/04/2009 20:58	20/04/2009 21:14	0	1	1	5	2	1	5	3	1	1	4	5	3	4	2	2		4	1	three	none	2	2					2														2	1	5
R_bg5tMTp241IY6MI	Default Response Set	Anonymous	0	21/04/2009 11:40	21/04/2009 11:40	0	1
R_ebrGFrY5euEXINK	Default Response Set	Anonymous	0	15/04/2009 15:59	21/04/2009 17:00	0	1
R_02l80NeVWkoeD64	Default Response Set	Anonymous	0	23/04/2009 13:19	23/04/2009 13:21	0	1	1							1
R_3VK2LNhJnFdddoo	Default Response Set	Anonymous	0	23/04/2009 13:34	23/04/2009 13:37	0	1	1	5	4	5	5	5	5	1	4	4	3	4	2	2	5	3
R_3rgorMWYWQN6t5q	Default Response Set	Anonymous	0	24/04/2009 00:47	24/04/2009 00:57	0	1
R_b7u6BorNXY11Ihe	Default Response Set	Anonymous	0	24/04/2009 01:44	24/04/2009 01:45	0	1
R_4Ntf1OiBXGk3sFu	Default Response Set	Anonymous	0	24/04/2009 01:45	24/04/2009 01:46	0	1
R_8d1G2jSbgkRX0d6	Default Response Set	Anonymous	0	25/04/2009 11:56	25/04/2009 12:01	0	1	1
R_bgEcfzc4jsnMo0k	Default Response Set	Anonymous	0	16/04/2009 06:25	26/04/2009 10:11	0	1	1							1									1
R_3mUy0Z1VAZCD6ao	Default Response Set	Anonymous	0	30/04/2009 08:52	30/04/2009 08:52	0	1
R_2soEs3LhvWiyL7C	Default Response Set	Anonymous	0	05/05/2009 11:22	05/05/2009 11:23	0	1	1
R_01WvMc1rtIHqDRi	Default Response Set	Anonymous	0	10/05/2009 22:58	10/05/2009 23:04	0	1	1	4	4	5	5	5	1	1	1	1	1	4	4	2	4	1
[truncated: 33 more columns]
